# Supplementary material for: Comprehensive Study of Components and Antimicrobial Properties of Essential Oil Extracted from Carum carvi L. Seeds
Source: Antibiotics (Basel). 2023 Mar 16;12(3):591. doi: 10.3390/antibiotics12030591 (PMC10045241; doi:10.3390/antibiotics12030591)
Supplement: Supplementary file 1 [file antibiotics-12-00591-s001.zip]

Archive with 1 entries (1 files):
- antibiotics-2214695-supplementary.xlsx
