# Supplementary material for: Comprehensive Study of Components and Antimicrobial Properties of Essential Oil Extracted from Carum carvi L. Seeds
Source: Antibiotics (Basel). 2023 Mar 16;12(3):591. doi: 10.3390/antibiotics12030591 (PMC10045241; doi:10.3390/antibiotics12030591)
Supplement: Supplementary file 1 [file antibiotics-12-00591-s001.zip › antibiotics-2214695-supplementary.xlsx]

## Sheet: Sheet1
ID	p.value	VIP	Fold change
1040	2.1873e-08	1.64775	0.23752
566	1.1562e-07	1.62406	0.15908
190	6.3989e-07	1.626	0.1952
1264	7.3667e-07	1.6116	0.42951
391	9.748e-07	1.60949	0.6951
740	1.0167e-06	1.60744	0.15619
787	1.1283e-06	1.60715	0.4699
1478	1.5051e-06	1.63573	0.10136
82	1.6957e-06	1.28576	0.18421
941	1.7991e-06	1.654	0.099087
624	5.4209e-06	1.62573	0.26891
623	6.3193e-06	1.53703	0.5779
474	8.964e-06	1.60297	0.36544
1010	1.226e-05	1.57529	0.6452
974	1.9653e-05	1.62984	0.061194
1380	2.8783e-05	1.55484	0.38245
1456	3.6178e-05	1.56941	0.38678
891	3.6485e-05	1.55817	0.29518
1000	3.9135e-05	1.57146	0.18175
269	3.9999e-05	1.42832	0.44398
1435	4.2682e-05	1.5255	0.68988
1263	4.4705e-05	1.57421	0.23625
133	4.7283e-05	1.61693	0.082324
2199	4.8751e-05	1.54174	0.44457
453	5.1356e-05	1.54084	0.649
1266	0.00013695	1.52015	0.40268
1569	0.00013936	1.52138	0.27454
1193	0.00017245	1.50214	0.35959
2172	0.00019298	1.54386	0.27514
450	0.00024593	1.61003	0.062443
500	0.00034259	1.36422	1.9213
390	0.00036988	1.47083	0.73622
1825	0.00042099	1.50247	0.62309
2056	0.00048277	1.51866	0.44087
708	0.00050255	1.52352	0.2047
189	0.00050314	1.43205	0.27381
837	0.00054868	1.49374	0.25531
175	0.00072164	1.35611	0.35524
2274	0.00098328	1.47522	0.47005
1348	0.0010137	1.51915	0.1991
985	0.0011281	1.3551	0.41607
1134	0.0011469	1.34656	0.67843
1967	0.0014585	1.3826	0.8028
1831	0.0014891	1.41275	0.64956
1823	0.001593	1.39946	0.71736
640	0.0017069	1.34837	0.65433
830	0.0017501	1.36412	0.77328
49	0.0019161	1.35274	0.71041
2074	0.0019801	1.41394	0.37778
796	0.0020689	0.960306	2.1376
23	0.0026312	1.43196	0.57671
1186	0.0036251	1.27237	0.54323
695	0.0042804	1.17395	3.89
897	0.0050124	1.39431	0.368
932	0.005081	1.5341	0.057928
1115	0.0053332	1.32976	0.47992
1236	0.0058277	1.26376	0.5612
394	0.0074755	1.20871	0.69088
791	0.0075183	1.1942	1.9152
496	0.0075653	0.926411	0.4641
120	0.0076996	1.03606	0.62892
1746	0.0083152	1.2472	2.6839
1754	0.0088837	1.28513	0.39309
2289	0.0089604	1.13792	0.36286
308	0.0094023	1.27968	0.46967
1830	0.010082	1.2478	0.80045
2294	0.010288	1.12237	0.60361
382	0.010557	1.11585	0.58298
393	0.011009	1.23642	0.78442
1687	0.012348	1.31424	0.30974
488	0.014165	1.15256	0.84719
1378	0.015639	0.906431	0.2442
499	0.016511	1.08975	0.52097
142	0.016814	1.17851	0.62746
1129	0.017641	0.986225	0.52303
909	0.018192	1.37489	0.063828
1103	0.02178	0.945383	0.39211
2287	0.023194	1.01403	0.57535
1070	0.024048	0.933528	0.48181
1858	0.026442	0.980081	0.64357
1370	0.027996	1.095	0.68678
1792	0.029811	0.831044	0.482
1258	0.031367	1.42989	0.061888
1046	0.032025	1.00106	0.74064
1861	0.033639	0.876234	0.58766
106	0.033822	1.07794	0.29432
424	0.034867	0.998265	0.70113
1421	0.035442	0.996578	0.66353
844	0.036505	1.26296	0.23413
731	0.038015	0.994281	0.6772
995	0.038036	1.07013	0.30534
649	0.042675	1.00532	1.3095
579	0.058728	0.899038	0.76193
632	0.062365	0.921752	1.2226
694	0.065407	0.901324	1.2463
206	0.068442	0.621474	1.4163
1463	0.069243	0.846141	0.506
1844	0.069694	0.908506	0.7872
97	0.069875	0.95177	1.3851
659	0.073654	0.393808	0.26212
2217	0.074317	0.861073	0.34027
777	0.076024	0.872306	1.197
2216	0.078825	0.869906	0.31364
60	0.079642	0.942725	0.48401
165	0.07978	0.915286	0.82632
2132	0.07993	0.84562	0.63215
0	0.083261	0.791369	1.6033
410	0.088338	0.804183	0.75851
1181	0.089275	0.841615	0.76955
285	0.090366	0.721301	0.67617
155	0.091069	0.912622	2.7494
38	0.092047	1.38693	0.026789
1525	0.092271	0.926993	0.70901
272	0.096335	0.855746	0.59919
116	0.097101	0.799395	0.36117
636	0.098724	0.988675	0.46233
551	0.10101	0.774346	0.39563
1142	0.10205	0.779846	1.1979
1684	0.10487	0.863136	0.79036
786	0.10772	0.850462	0.7704
1424	0.1082	0.877012	0.4046
1595	0.10886	0.925388	0.51764
367	0.11224	0.945096	1.5976
820	0.11508	0.862697	0.79446
43	0.11542	0.768273	0.89064
1447	0.12481	0.684708	0.48267
1502	0.14321	0.733602	0.67501
2115	0.14537	0.813119	1.3766
2244	0.14683	0.722189	0.88643
1757	0.15203	0.721564	0.84994
1480	0.15666	1.21229	3.0568
422	0.1618	0.70882	0.82661
2198	0.17857	0.720404	0.81523
352	0.17971	0.691817	0.92908
343	0.19216	0.66848	0.90986
2157	0.19756	0.638135	0.71048
2212	0.20242	0.621877	0.67359
1122	0.2038	0.705411	1.1188
292	0.20442	0.692645	0.91031
401	0.21335	0.586254	0.90809
1180	0.21452	0.552578	0.76393
26	0.21617	0.569916	0.73641
476	0.22996	0.608847	2.1793
349	0.22999	0.384708	0.43097
224	0.23108	0.586447	0.91981
355	0.2432	0.606318	0.92395
1276	0.27898	0.496674	1.2606
430	0.2791	0.630324	0.17438
169	0.29411	0.392389	0.78789
633	0.29459	0.588746	1.0831
742	0.30678	0.627095	0.4632
329	0.31132	0.496436	0.82417
1048	0.32643	0.538697	1.0743
1060	0.33451	0.541114	1.2945
1964	0.37591	0.255928	3.9249
98	0.38815	0.330497	0.91379
2013	0.38827	0.489126	0.94561
389	0.40699	0.100329	0.68441
1484	0.40798	0.509327	0.80673
202	0.41099	0.702835	1.1946
248	0.41236	0.378647	0.94571
421	0.4175	0.272887	0.75777
1274	0.42414	0.40361	0.93573
107	0.44016	0.640945	0.68773
823	0.44555	0.560372	0.89961
846	0.47086	0.400695	0.88776
1576	0.50039	0.518369	0.66492
1509	0.50095	0.573783	0.80144
1627	0.50601	0.480728	1.1435
399	0.51065	0.44356	0.85635
19	0.51522	0.280261	0.95112
409	0.53088	0.337672	0.95386
346	0.53489	0.513448	0.62009
2271	0.5381	0.466231	0.89293
822	0.57241	0.552689	1.1263
83	0.60337	0.373046	1.0402
719	0.61092	0.183688	0.91602
108	0.61793	0.306061	1.2058
161	0.62725	0.341598	1.0412
2124	0.63875	0.203131	0.97189
1526	0.646	0.412726	0.91623
1012	0.65124	0.404702	0.87588
1001	0.66517	0.280178	1.0249
651	0.67603	0.0190274	1.1246
184	0.70186	0.107606	0.94178
140	0.70367	0.249511	0.93172
2133	0.71193	0.0563691	0.86565
1282	0.73454	0.314343	1.0582
491	0.73697	0.397852	1.0701
2496	0.73858	0.322974	0.90543
1523	0.74897	0.457704	1.0673
1907	0.76436	0.258237	1.0538
1216	0.76562	0.0751099	0.93586
2489	0.80288	0.228196	0.91432
154	0.80999	0.203972	1.017
1995	0.81689	0.141973	1.0846
21	0.81808	0.103561	0.91095
415	0.82757	0.102402	0.98441
145	0.83007	0.510743	0.84097
35	0.84608	0.226555	0.94442
397	0.86739	0.165901	0.97332
1141	0.87061	0.171291	1.0492
86	0.88014	0.168158	1.0109
1396	0.88879	0.218342	1.022
513	0.89721	0.253191	1.0179
303	0.92035	0.00590713	0.91906
122	0.92115	0.449478	1.0216
420	0.93323	0.299787	0.97436
653	0.94211	0.140591	1.0064
152	0.94263	0.138788	1.0072
663	0.9595	0.137832	0.99215
916	0.96437	0.0535614	1.0031
241	0.97793	0.0823189	0.99199
260	0.9876	0.0726758	1.0011
